# Supplementary material for: Development of a Simple and Robust Whole Blood Assay with Dual Co-Stimulation to Quantify the Release of T-Cellular Signature Cytokines in Response to Aspergillus fumigatus Antigens
Source: J Fungi (Basel). 2021 Jun 8;7(6):462. doi: 10.3390/jof7060462 (PMC8230040; doi:10.3390/jof7060462)
Supplement: Supplementary file 1 [file jof-07-00462-s001.zip]

Archive with 1 entries (1 files):
- jof-1210611-supplementary.pdf
